# Supplementary material for: Genome-wide association mapping and gene expression analysis reveal candidate genes for grain chalkiness in rice
Source: Front Plant Sci. 2023 Apr 14;14:1184276. doi: 10.3389/fpls.2023.1184276 (PMC10140506; doi:10.3389/fpls.2023.1184276)
Supplement: Supplementary Table 1 — Information of the 450 rice accessions used in this study. [file Table_1.xlsx]

## Sheet: Table S1
Table S1. Information of the 450 rice accessions used in this study.
Accession number in this study	Subpopulation	Origin	PGWC (%)		DEC (%)
			2016GZ	2018YJ	2016GZ	2018YJ
6	Indica	Bangladesh	85.6175	76.445	34.7167	19.22
7	Indica	Bangladesh	97.8817	41.6667	65.2333	8.65667
11	Indica	Indonesia	24.2117	73.035	7.08167	23.8133
14	Indica	Bangladesh	38.78	63.235	11.2267	17.2133
19	Indica	India	96.7417	83.2	46.65	23.8467
20	Indica	India	42.9383	45.1667	10.6833	9.55667
24	Indica	Bangladesh	97.1717	58.465	59.24	19.025
25	Indica	Bangladesh	19.1133	55.0817	5.27833	10.9933
27	Indica	Brazil	24.755	36.875	5.40167	7.11333
30	Indica	Madagascar	11.605	53.055	2.64417	10.8517
36	Japonica	India	-	52.005	-	12.4717
37	Japonica	Taiwan	62.3583	55.4725	20.9517	13.7275
39	Japonica	Myanmar	95.4767	91.0575	39.86	35.7633
44	Indica	India	46.27	54.395	12.7717	13.0717
46	Indica	Pakistan	27.5217	61.5	7.55	16.28
50	Japonica	Laos	88.9867	93.525	59.4	33.2075
51	Japonica	Philippines	93.4217	89.1817	30.935	37.4467
56	Indica	Sri Lanka	23.2733	67.9033	7.37167	21.52
58	Japonica	Philippines	100	44.9317	70.9183	7.94333
60	Indica	Korea Rep	45.7367	50.9683	17.2667	16.9417
62	Indica	India	83.6667	86.9667	24.2033	33.8067
64	Japonica	India	94.7833	90.6225	50.6967	41.59
66	Indica	India	99.72	56.275	61.2467	10.895
76	Indica	India	81.2983	60.3	29.2383	18.76
77	Indica	India	55.3475	95.5	14.5675	45.1325
78	Japonica	Sri Lanka	99.1867	87.465	64.66	24.6
79	Japonica	Sri Lanka	97.3733	64.4183	55.1967	14.54
82	Japonica	Zaire	72.1833	75.1533	18.6117	18.74
84	Indica	Iran	82.19	93.0867	26.5	32.3592
86	Indica	Thailand	90.05	36.3	31.4733	6.76667
87	Indica	Bangladesh	77.0133	55.65	32.7133	14.12
91	Indica	India	42.7267	48.8475	10.3433	11.0725
414	Indica	Bangladesh	97.1117	68.2942	47.43	16.89
423	Indica	Pakistan	27.5567	53.995	9.28333	15.495
425	Indica	Egypt	49.3333	77.1583	15.1467	22.6883
427	Indica	China	79.0383	-	27.4583	-
433	Indica	India	22.4633	37.795	5.71667	8.655
436	Indica	India	73.1233	55.3375	33.3017	17.3525
440	Indica	Bangladesh	43.835	51.005	15.725	11.0425
441	Indica	Indonesia	67.6983	89.73	16.8683	33.0817
442	Indica	Bangladesh	25.27	47.135	6.09	11.715
446	Indica	Senegal	32.4067	31.4833	8.97167	6.72667
447	Indica	India	9.63	39.205	2.525	7.91833
450	Indica	Bangladesh	97.16	71.3308	59.8367	23.0967
452	Indica	Bangladesh	76.83	57.895	31.735	14.585
453	Indica	Sri Lanka	97.1533	42.425	49.2225	9.17667
454	Indica	Sri Lanka	89.8333	99.1767	31.94	46.3717
455	Indica	Bangladesh	94.5133	69.2483	49.8608	22.7283
456	Indica	Bangladesh	100	74.645	62.73	14.5583
457	Indica	India	21.6667	37.8225	5.25333	6.7525
458	Indica	Bangladesh	93.3017	63.09	46.6783	14.73
461	Indica	Brazil	7.675	-	2.15667	-
462	Indica	Myanmar	67.9867	96.1633	23.1217	39.52
463	Indica	Suriname	22.3333	48.54	6.13	11.9433
464	Indica	Philippines	37	36.4717	14.9867	8.79667
465	Indica	Bangladesh	71.95	-	29.2683	-
467	Indica	China	87.7733	96.9383	26.5767	42.48
468	Indica	India	9	30.2667	2.64667	4.95
469	Indica	Bangladesh	94.0183	89.815	49.5933	40.135
470	Indica	China	99.6667	53.8983	53.8017	11.2083
471	Indica	Bangladesh	97.0633	93.92	46.885	33.17
472	Indica	China	86.8283	64.8142	50.6533	17.3358
473	Indica	Bangladesh	94.5667	52.8058	46.17	13.1492
476	Indica	Costa Rica	19.4167	46.1083	5.09083	12.005
477	Indica	Costa Rica	4.23667	44.6867	0.945	12.8
480	Indica	China	36.9583	68.5617	10.3633	25.9475
483	Indica	China	96.3333	89.3	28.1533	27.875
484	Indica	Sri Lanka	78.765	52.2767	24.8783	12.09
488	Indica	Bangladesh	98.745	96.22	45.5283	41.795
489	Indica	Bangladesh	6.07667	49.8675	1.67	14.2383
491	Indica	Upper Volta	18.6667	32.4833	4.31	7.63
493	Indica	China	70	77.425	20.5733	21.34
494	Indica	China	39.5667	82.6317	11.335	29.8417
495	Indica	Sri Lanka	52.4367	73.44	13.0683	19.945
500	Indica	Bangladesh	8.62833	51.475	2.495	12.9683
501	Indica	Pakistan	69.7083	59.0725	25.1183	17.7475
502	Indica	Bangladesh	50.2683	51.66	21.195	12.665
504	Indica	Sri Lanka	8.72	66.285	2.405	25.07
505	Indica	Nepal	56.0033	38.9867	19.9083	10.8517
507	Indica	Bangladesh	94.9267	61.175	54.735	14.335
510	Indica	Laos	100	49.48	67.0842	9.07
511	Indica	India	19.4483	50.5783	6.25833	9.49833
515	Indica	Bangladesh	8.92333	62.8942	2.61667	18.3017
516	Indica	China	62.4767	57.7467	17.195	11.95
517	Indica	China	75	66.3592	25.8333	22.85
518	Indica	China	81.1267	83.07	34.1867	26.49
519	Indica	China	45.6567	91.775	9.09	23.2067
520	Indica	Taiwan	57.67	96.81	11.8867	28.8533
521	Indica	Guatemala	8.12167	37.5417	1.54333	9.12833
522	Indica	Guatemala	12.9433	31.3117	3.87833	9.075
523	Indica	Bangladesh	49.175	35.475	18.315	7.665
525	Indica	Philippines	23.7933	37.4983	4.87833	8.52
527	Indica	Philippines	12.9767	30.6267	3.39333	7.335
528	Indica	Philippines	52.11	70.8625	13.4183	21.8875
530	Indica	Philippines	68.9033	70.1392	21.6733	22.9158
532	Indica	Philippines	23.2	73.3342	6.41833	23.505
536	Indica	Pakistan	13.16	49.4217	3.55667	12.3233
539	Indica	Bangladesh	9.44833	72.635	2.98	18.9033
541	Indica	China	94.8867	97.7817	33.6183	31.9217
542	Indica	Dominican Rp	9.03167	35.2117	2.10667	11.8083
543	Indica	Bangladesh	57	70.59	21.18	24.66
546	Indica	Bangladesh	95	73.045	53.99	21.745
547	Indica	Sri Lanka	34.7583	84.445	8.95333	22.2517
548	Indica	Pakistan	9.49333	24.92	2.925	6.76917
549	Indica	Sri Lanka	80.8133	58.165	26.3733	17.77
550	Indica	Sri Lanka	100	73.21	55.7033	17.59
551	Indica	India	4.33333	40.2517	0.92	8.10833
553	Indica	Bhutan	62.965	75.095	17.7117	19.7567
554	Indica	Myanmar	3.38333	17.7117	0.878333	5.235
555	Indica	India	63.6733	48.19	24.2658	12.68
556	Indica	Bangladesh	70.4292	73.19	28.6958	19.785
557	Indica	Thailand	96.925	41.1725	74.5683	7.67
558	Indica	Thailand	99.7483	34.72	47.38	7.83167
561	Indica	Philippines	99.29	62.1733	57.1067	14.6967
562	Indica	Sri Lanka	75.6083	56.865	36.31	14.4725
564	Indica	Bangladesh	50.3383	75.5	14.93	23.36
565	Indica	Taiwan	72.92	69.7483	19.1167	18.91
566	Indica	China	52.415	35.4225	19.59	8.57667
571	Indica	Bangladesh	24.97	38.8333	5.98333	6.48833
572	Indica	Bangladesh	52.8633	63.75	12.06	11.535
576	Indica	China	98.0433	98.1583	44.63	34.49
578	Indica	Sri Lanka	49.79	59.785	18.6583	14.4717
581	Indica	China	85.39	60.76	27.6683	9.69
583	Indica	Bangladesh	49.0267	75.755	21.905	19.65
585	Indica	Madagascar	2.63333	45.58	0.738333	10.0567
587	Indica	Mauritius	17.255	26.3017	3.81167	4.11667
588	Indica	Madagascar	30.7617	54.41	9.95333	10.55
589	Indica	Brazil	53.4383	43.86	18.2833	13.95
591	Indica	Bangladesh	98.8283	55.6075	57.65	10.5375
592	Indica	Bangladesh	16	43.7425	5.02667	7.2775
593	Indica	Bangladesh	98.7025	98.68	54.055	47.32
594	Indica	Bangladesh	99	77.795	54.66	22.005
595	Indica	Sri Lanka	70.9117	68.62	26.8717	22.1567
596	Indica	Bangladesh	23.1017	54.9317	7.265	14.65
598	Indica	Kenya	3.05167	15.025	0.986667	3.31667
599	Indica	China	97.6667	39.785	51.4067	8.34167
603	Indica	India	58.73	46.5808	29.3617	8.95667
606	Indica	Sri Lanka	18.6933	33.205	3.67833	6.87667
607	Indica	India	17	30.01	5.60667	6.82333
608	Indica	Madagascar	98.9783	50.0233	59.9983	10.7567
609	Indica	Madagascar	41.7383	54.3258	12.57	15.6833
611	Indica	Philippines	41	-	13.7733	-
612	Indica	Sri Lanka	17	52.2117	4.78667	16.2067
613	Indica	Bangladesh	97.1783	68.315	55.9017	17.105
615	Indica	Myanmar	33.5533	62.4183	7.17833	14.945
616	Indica	Cuba	16.72	27.3617	6.09667	5.70167
620	Indica	Ecuador	94.82	96.355	32.4467	37.3433
621	Indica	Sri Lanka	32.4767	65.6433	9.94417	21.0867
622	Indica	Philippines	83	97.6267	24.2133	45.0283
625	Indica	Nepal	34.3333	56.9283	12.4633	13.4383
628	Indica	Sri Lanka	97.7517	70.94	38.0217	21.4433
630	Indica	Bangladesh	60.93	55.22	25.1283	14.1375
632	Indica	Sri Lanka	59.4667	80.65	12.36	25.855
633	Indica	Bhutan	10.16	32.0683	2.87333	7.06
634	Indica	Bhutan	68.6667	-	25.9667	-
635	Indica	Bangladesh	26.59	47.395	6.69167	8.80167
640	Indica	Pakistan	99.445	53.855	63.2433	10.5675
643	Indica	China	89.4183	53.565	42.05	12.8975
645	Indica	Pakistan	11.4917	26.0167	3.495	5.3
650	Indica	India	10.9883	37.2483	3.345	8.94333
651	Indica	India	22	61.6	3.63	15.9525
653	Indica	Bangladesh	49.7617	52.8133	14.6383	10.7683
654	Indica	Bangladesh	32.5	64.6408	11.025	16.0533
655	Indica	Madagascar	6.19667	52.21	1.34	10.6167
656	Indica	Thailand	21.7683	61.1517	5.68167	14.96
658	Indica	Sri Lanka	30.7517	77.475	11.3767	25.8567
659	Indica	Pakistan	7.66667	37.1133	2.16333	6.55
664	Indica	Pakistan	82.8783	62.5825	36.3667	22.345
667	Indica	China	97.3367	58.89	54.9017	14.9575
671	Indica	Madagascar	23.905	44.7117	7.51333	9.65833
673	Indica	China	60.1633	95.3825	15.5392	35.37
674	Indica	Bangladesh	8.33333	42.3575	2.91	12.61
679	Indica	Madagascar	49.3167	54.1617	10.8383	12.325
680	Indica	Sri Lanka	99.5	36.6633	61.9033	5.86083
681	Indica	Sri Lanka	84.3983	83.185	28.5717	22.625
682	Indica	Sri Lanka	73.3333	64.8583	31	16.35
683	Indica	China	97.4658	47.945	57.8383	7.2725
684	Indica	China	80.68	83.9067	22.03	28.5658
685	Indica	Sri Lanka	86.9767	71.495	29.8117	16.4717
686	Indica	China	98.2867	82.125	34.0067	23.565
687	Indica	Bhutan	14.8533	40.255	3.77	11.5467
688	Indica	China	99.0517	100	57.955	40.145
689	Indica	China	17.6933	41.98	5.36	11.3133
690	Indica	China	82.56	96.515	35.54	30.69
692	Indica	China	88.455	99.325	21.7983	33.355
694	Indica	Myanmar	83.4433	87.7167	29.3683	40.865
696	Indica	India	25.1967	56.0217	5.425	13.9833
700	Indica	China	76.9683	78.8183	18.4433	20.3692
701	Indica	India	71.4383	62.7367	36.8367	16.105
702	Japonica	Brazil	14.6667	33.3733	3.04	9.39167
704	Indica	China	94.8933	92.0575	40.8133	37.3325
706	Indica	India	11.5067	29.3317	3.28667	6.11333
711	Japonica	Philippines	21.6667	43.5983	6.79333	13.735
713	Japonica	Malaysia	42.3333	63.78	11.5533	19.9867
716	Japonica	Philippines	99.6667	86.2767	58.1433	28.8417
717	Indica	India	16.4183	35.08	4.72	8.07167
721	Indica	India	85.3333	87.45	37.53	36.965
725	Indica	India	7.90667	22.3667	2.02333	3.69
726	Indica	Bangladesh	25.34	52.625	9.34333	14.31
730	Japonica	United States	31.01	27.725	9.20667	6.30333
731	Japonica	Bangladesh	97.475	93.8333	40.0417	46.6283
733	Japonica	Korea Rep	100	71.9333	72.87	21.8133
740	Indica	India	87.59	69.92	42.9433	20.76
745	Indica	Nepal	48.45	63.69	10.6517	21.4133
752	Indica	Bangladesh	21.6667	54.4567	6.15	12.6983
755	Indica	Thailand	4.135	19.7233	1.03	3.10667
757	Indica	Bangladesh	14.6667	42.3617	2.95667	12.8933
761	Japonica	Ivory Coast	27	49.6667	9.16	11.9567
762	Japonica	Japan	36.94	11.8783	14.2033	3.14
767	Indica	Thailand	95.6667	81.53	43.4533	31.2267
772	Indica	Sri Lanka	55.6667	83.1033	18.5867	27.655
773	Indica	India	22.6667	62.3167	5.83	19.8733
786	Indica	India	79.6667	92.26	26.4267	38.1983
787	Japonica	Italy	98.9867	99.75	48.3433	59.22
794	Japonica	Malaysia	-	75.1167	-	24.1658
797	Indica	India	46	66.0325	12.3967	20.3125
798	Japonica	Malaysia	17.3333	39.2767	6.05	9.445
801	Japonica	Romania	64.4	88.045	24.2525	41.455
806	Japonica	China	100	92.73	67.8067	29.73
810	Japonica	Guinea	99.6667	68.925	62.9567	14.2025
811	Indica	Madagascar	86.3333	99.87	31.1533	64.705
812	Japonica	Bhutan	-	-	-	-
813	Japonica	Madagascar	84	97.0933	26.03	45.1667
814	Indica	Bangladesh	85.3317	91.535	37.395	24.245
821	Japonica	Papua New Guinea	25.105	29.7167	7.84333	7.98
822	Japonica	Brazil	9.23167	33.66	2.31833	10.03
823	Japonica	United States	100	98.6333	67.2767	36.2067
829	Japonica	Korea Rep	99.6667	63.5317	63.2733	10.5883
831	Indica	India	24.98	39.2683	5.41667	8.07333
837	Japonica	Brazil	-	47.0175	-	12.51
838	Indica	Liberia	59.825	99.6667	14.905	35.6333
844	Indica	India	81.6367	62.4075	42.5483	17.7725
846	Japonica	Korea Rep	46.6667	28.1733	20.0633	6.96333
847	Japonica	Indicatralia	21.5467	25.5967	6.46	5.805
851	Indica	India	14.6067	57.64	2.88333	13.04
852	Indica	Nepal	86.0933	85.8667	22.7267	25.8267
854	Japonica	Italy	96.6667	95.8875	43.4767	42.7275
859	Japonica	Nigeria	9	14.9317	2.59333	4.27833
861	Japonica	Ivory Coast	81.5	88.4767	17.71	25.4433
871	Japonica	China	49	57.2025	13.9033	14.5525
874	Japonica	Japan	51.6667	62.96	13.2267	13.9
876	Japonica	China	99	96.2833	62.5233	35.4217
880	Japonica	Brazil	52.6417	43.4117	15.8167	10.5833
883	Japonica	Philippines	15.17	46.4917	5.12667	12.7467
885	Japonica	Ivory Coast	23.4567	63.3517	4.32	15.4033
888	Japonica	Ivory Coast	36.4217	29.9908	11.1867	7.3725
893	Japonica	Congo	71.985	74.7233	19.34	22.3167
896	Indica	Bangladesh	80.0833	80.555	27.6167	20.495
897	Japonica	Bhutan	100	96	71.4167	39.61
899	Indica	India	67	45.1983	19.4167	14.8425
900	Indica	Sri Lanka	53.11	47	19.4283	11.3625
902	Indica	India	28.6667	59.58	10.28	20.2
903	Indica	Laos	97.185	-	43.04	-
904	Indica	Laos	98.0633	43.2633	52.7683	8.46667
905	Japonica	Laos	99.83	73.145	62.1233	24.74
907	Indica	Viet Nam	91.6667	99.805	27.5867	46.995
908	Indica	Laos	98.2933	30.6975	45.6683	6.23667
910	Indica	India	27.5433	67.3483	9.08333	19.26
912	Indica	Bangladesh	29.7233	84.8533	9.90333	35.5417
916	Japonica	Liberia	74.1983	34.6783	30.8833	7.26
918	Japonica	Malaysia	97.6667	80.9583	37.3267	23.5783
919	Japonica	Indicatralia	56.3333	63.51	13.3433	18.97
922	Japonica	Uzbekistan	100	98.0275	56.6733	45.4875
923	Japonica	Romania	95.3333	96.27	45.0033	32.8
924	Japonica	United States	-	38.7275	-	8.8975
929	Japonica	Brazil	36	39.1733	10.82	7.46333
931	Indica	China	70.1433	96.0867	16.6767	31.675
932	Japonica	Colombia	91.6667	94.1483	30.12	31.5117
933	Indica	Taiwan	72.8417	86.1817	18.27	26.8867
937	Japonica	United States	21.3583	25.805	6.77167	6.17
940	Indica	Malaysia	25.625	42.14	5.41167	7.14333
941	Indica	China	60.205	77.125	15.4267	22.685
942	Indica	India	87.5417	60.7925	42.1783	14.74
948	Japonica	Indonesia	82	48.4283	25.17	12.0117
949	Indica	Myanmar	95.6683	88.3683	41.8133	33.3333
953	Japonica	Bangladesh	98	93.2233	66.0833	30.5117
954	Indica	China	21.3333	73.0267	4.87333	22.91
963	Japonica	Taiwan	92.0417	64.3983	50.18	18.4133
967	Indica	Iraq	7.66667	38.7567	2.16333	11.545
973	Japonica	Ivory Coast	33.6667	77.295	6.12667	26.8517
981	Japonica	Ecuador	8.66667	23.0533	2.82	4.88
988	Japonica	United States	9.66667	18.0533	2.72333	3.63333
989	Japonica	Laos	100	97.225	64.48	37.2075
993	Indica	Sri Lanka	38.5417	73.6133	10.8617	19.1567
995	Japonica	Malaysia	22.3333	20.7467	6.72667	3.73333
996	Indica	Philippines	12.6667	51.57	2.93	13.9733
999	Indica	India	19.145	49.7867	5.38167	10.775
1001	Indica	Sri Lanka	89.27	74.1925	34.1217	32.2167
1003	Japonica	Mexico	34.005	47.015	10.385	14.88
1006	Japonica	Italy	-	100	-	59.45
1008	Japonica	United States	11.6667	26.2733	4.17333	5.44833
1015	Indica	India	52.735	60.53	20.365	17.88
1017	Japonica	Italy	21.4933	19.2633	6.19	3.22667
1023	Indica	Indonesia	12.2983	66.86	2.825	21.88
1025	Japonica	Korea Rep	100	99.02	63.24	35.735
1026	Indica	Sri Lanka	2.66667	60.01	0.78	13.31
1031	Indica	Korea Rep	36.6667	82.8433	12.19	28.42
1035	Indica	China	30.6667	39.8933	9.47333	10.5933
1037	Japonica	Taiwan	12.3333	66.3675	2.49333	20.475
1043	Japonica	Indonesia	12.7917	28.785	3.16833	7.015
1044	Japonica	Guinea-Bissau	33.355	63.305	9.88667	16.9933
1046	Japonica	Nigeria	5.85833	10.3375	1.29167	2.015
1047	Indica	China	96	-	43.41	-
1048	Indica	China	35.1117	49.005	10.2683	14.74
1054	Japonica	Italy	39.0667	63.905	10.84	16.565
1056	Japonica	Ivory Coast	-	45.5625	-	11.6525
1057	Japonica	Ivory Coast	37	58.2975	11.5033	16.4325
1058	Japonica	Ivory Coast	-	63.5825	-	17.7225
1060	Japonica	Turkey	88.3667	80.5567	40.3633	22.0633
1061	Japonica	Belgium	96.02	85.9533	40.8267	19.9167
1064	Japonica	Ukraine	86	-	36.8567	-
1068	Japonica	China	99.3333	92.7	64.92	28.205
1069	Japonica	Japan	72.3333	77.785	15.2467	17.03
1070	Japonica	Japan	39.3333	62.7833	10.99	13.6117
1074	Japonica	Korea Rep	100	65.7	70.27	14.3033
1075	Indica	China	94.31	100	22.755	46.5275
1079	Japonica	India	100	46.5917	79.7933	9.45667
1087	Japonica	Indonesia	100	59.0617	63.3067	19.7117
1089	Japonica	United States	30	51.0175	8.81333	12.2175
1091	Japonica	United States	21.3333	20.3967	6.20333	3.75667
1096	Indica	Bhutan	73.9183	83.6967	16.2533	19.94
1098	Japonica	Japan	32.3333	26.3133	8.37667	4.62333
1099	Japonica	Morocco	99.875	34.76	69.275	5.25
1100	Japonica	Turkey	92.6467	99.065	55.5667	38.975
1104	Japonica	China	90.04	81.3133	27.4067	17.3567
1108	Indica	Bangladesh	85.6	54.015	39.0617	16.18
1111	Indica	Philippines	26.73	28.6817	6.03667	7.83
1113	Indica	Ghana	23.39	45.4867	6.82833	11.7617
1114	Japonica	India	99.5833	61.5325	53.98	16.925
1117	Indica	India	86.6667	79.5221	35.69	23.1663
1119	Indica	Viet Nam	95.9167	50.4367	48.66	12.35
1120	Japonica	Madagascar	43.5767	89.8792	13.4183	34.3675
1125	Indica	Bangladesh	93.8483	60.76	47.5883	11.245
1128	Indica	United States	13.49	24.395	4.035	5.105
1131	Indica	Taiwan	87.8167	98.6533	24.1333	35.8617
1134	Indica	Indonesia	17.675	26.9033	4.61	6.54
1135	Indica	Philippines	16.91	45.9233	3.83333	10.7667
1137	Indica	Philippines	17.6667	39.6733	3.43333	9.38333
1140	Japonica	China	17.6567	10.115	4.82333	2.1
1141	Indica	Bangladesh	8.20667	24.31	1.98167	6.025
1143	Indica	Sri Lanka	87.1883	69.3708	40.2383	23.6775
1147	Indica	Sri Lanka	64.2033	69.7117	20.9217	30.245
1148	Indica	Mauritania	88.6133	63.205	32.805	20.5
1156	Indica	Madagascar	98.6667	98.3625	42.81	54.155
1158	Indica	India	98.5767	100	41.095	60.8783
1165	Indica	Nepal	15.03	51.5817	4.38167	13.3167
1166	Japonica	Nigeria	9.27833	20.4517	2.365	3.885
1168	Japonica	Madagascar	81.6017	89.7308	26.875	31.5658
1170	Indica	China	88.485	94.8683	25.85	32.6217
1173	Indica	Thailand	50.2567	100	27.885	58.19
1179	Indica	Madagascar	95.8117	24.5075	47.075	3.90667
1192	Japonica	Guyana	20.685	34.46	5.34333	7.86583
1203	Indica	Japan	12.63	30.7267	2.305	7.47167
1214	Japonica	Brazil	57	86.8483	15.72	39.5283
1215	Indica	Thailand	95.1317	42.8333	39.3933	8.38167
1216	Japonica	Brazil	31.0467	39.5917	8.37167	8.965
1217	Japonica	Spain	8.98	27.21	2.13333	5.69667
1219	Japonica	Madagascar	65.6667	78.8567	17.21	26.0183
1222	Japonica	United States	21.3333	21.89	6.79333	5.11833
1225	Indica	Philippines	38.3333	94.9717	10.26	39.4083
1226	Japonica	Brazil	28	37.405	7.50333	9.33667
1229	Japonica	Venezuela	97.3233	66.6075	44.3933	22.2467
1234	Indica	Madagascar	67	65.0475	17.7267	22.845
1235	Japonica	Madagascar	10	30.54	2.76333	5.97
1237	Indica	Madagascar	82.7067	56.9125	33.2333	23.4483
1245	Indica	India	78	99.19	24.07	50.9667
1250	Japonica	Madagascar	100	96.51	62.9	50.6
1251	Japonica	Spain	74.3333	81.095	28.1967	22.065
1252	Japonica	United States	23.3333	17.6633	7.94333	3.29667
1254	Japonica	United States	10.3333	31.3233	2.39167	7.58667
1255	Japonica	Brazil	50	46.5442	18.7667	10.82
1257	Japonica	Madagascar	81.6667	94.37	29.2867	40.5617
1261	Japonica	Indonesia	87.3667	65.7958	27.8383	16.7342
1262	Japonica	Brazil	31.9233	52.0375	10.6817	12.3075
1264	Japonica	France	78.3333	49.7267	28.5767	10.7267
1266	Japonica	Ivory Coast	29.1067	31.58	9.56833	7.52
1267	Japonica	Korea Rep	100	94.5492	58.3667	31.7017
1268	Indica	Philippines	29.34	71.4533	8.56667	20.3033
1270	Indica	Philippines	28.6667	39.1867	10.2867	14.68
1272	Indica	Philippines	23.37	52.1	6.98333	17.5833
1273	Indica	Philippines	17.2283	33.2317	5.03167	9.91
1275	Japonica	Philippines	10.3333	28.8667	3.58333	6.63833
1276	Japonica	Philippines	30.18	47.0683	10.2333	14.745
1279	Indica	Philippines	44.0783	63.835	11.6267	17.2233
1280	Indica	Philippines	19.525	37.1533	6.505	10.1617
1281	Japonica	Ivory Coast	93.0017	93.73	36.27	36.7658
1283	Japonica	Ivory Coast	80.6667	94.6883	32.5733	43.2167
1284	Japonica	Ivory Coast	8.83667	37.645	2.46667	8.82
1286	Japonica	Senegal	31.6667	61.84	10.3267	14.3817
1288	Japonica	Nicaragua	47.9617	52.205	11.06	10.9067
1291	Indica	Mali	40.0533	81.5367	9.91833	29.12
1292	Japonica	Indonesia	85.1333	79.085	25.1267	20.6367
1294	Indica	India	33.98	49.0333	9.21167	13.69
1298	Indica	Madagascar	32.2367	57.75	6.98667	14.2575
1301	Japonica	Japan	91.8883	-	24.2367	-
1302	Japonica	Indicatralia	2.33333	38	0.6	5.64667
1305	Indica	Madagascar	83.3333	31.2817	34.8333	7.18833
1307	Japonica	Philippines	100	45.165	77.04	7.78
1310	Japonica	United States	17.6667	-	3.62167	-
1313	Japonica	Madagascar	39	23.7517	10.8267	4.72
1320	Japonica	Italy	85.3333	96.08	37.0467	32.03
1321	Japonica	Colombia	28.6667	30.415	9.83333	8.615
1323	Japonica	Philippines	88	96.0583	27.86	40.6183
1325	Japonica	Colombia	38.3333	59.4117	9.45667	13.5158
1327	Japonica	China	-	99.0875	-	56.6075
1329	Japonica	Brazil	10.4	18.6217	2.545	3.15667
1332	Indica	Madagascar	79.355	94.895	32.045	37.0775
1334	Japonica	Portugal	91.55	98.54	37.3133	57.14
1339	Japonica	Portugal	95	100	38.6	60.4
1341	Indica	Korea Rep	11.2233	38.1367	2.73	10.265
1342	Indica	Mali	8.33333	93.97	2.42333	38.955
1347	Indica	Bhutan	43.3333	70.0558	16.2533	19.065
1348	Japonica	Madagascar	16.6667	48.51	5.525	13.675
1349	Indica	Madagascar	47	44.8333	13.7	11.315
1350	Indica	Philippines	17.14	35.17	5.11167	7.62333
1353	Japonica	Madagascar	91.7333	93.525	31.6617	37.3883
1354	Indica	Madagascar	89.3333	55.2517	49.4133	15.4167
1360	Japonica	Ivory Coast	94.25	51.3967	48.7133	13.27
1361	Indica	Senegal	18.6667	56.465	4.44667	14.7533
1362	Indica	Senegal	26	39.43	10.1267	11.4383
1364	Indica	Senegal	29.6667	42.52	10.0367	12.0717
1365	Indica	Senegal	35.6667	60.0933	8.87333	14.985
1367	Indica	Senegal	74.3333	90.655	22.8	27.7767
1370	Indica	Senegal	13.3333	40.3967	4.17	11.86
1371	Indica	Senegal	14.89	34.2933	3.93833	8.71333
1372	Indica	Senegal	-	74.3283	-	20.8367
1373	Indica	Senegal	48.5233	67.7367	15.2883	23.615
1374	Japonica	Ivory Coast	70.2967	77.985	13.795	26.0717
1377	Japonica	Italy	13.7967	15.05	4.49	2.12333
1380	Indica	India	27.39	20.035	5.09833	4.66667
1387	Indica	India	60	98.8833	18.85	59.6
1388	Japonica	Philippines	64.3333	51.4383	20.13	13.28
1390	Japonica		100	11.25	65.3	1.5175
1394	Indica	Cuba	26.6667	32.7967	5.63	7.20333
1395	Indica	Philippines	45.8917	86.6233	11.385	25.485
1399	Indica	Viet Nam	7.01333	47.4567	1.65167	8.18833
1400	Indica	Sri Lanka	99.02	38.9258	45.3117	6.84083
1403	Indica	Panama	11.2183	22.225	2.48667	4.66
1409	Indica	Sri Lanka	23.4917	39.8983	5.15	6.41833
1416	Indica	Madagascar	67.1567	89.61	27.2333	41.7225
1420	Japonica	Indonesia	8.33333	26.5733	2.51	6.69333
1431	Indica	Dominican Rp	9.85	42.9433	2.09167	11.4367
1434	Indica	Viet Nam	-	35.5	-	7.9075
1435	Indica	India	10	34.06	1.95333	7.36667
1436	Indica	India	46.0883	93.9933	11.6633	29.45
1438	Japonica	Viet Nam	99.8333	34.39	56.0517	6.56167
1442	Japonica	Indicatralia	20.81	44.16	4.565	7.62917
1445	Japonica	Philippines	100	83.6417	68.59	24.1233
1449	Indica	Thailand	91.565	21.6667	40.01	4.96
1453	Japonica	Brazil	56	54.5717	19.1833	14.1633
-: not detected.
