# Supplementary material for: Genome-wide association mapping and gene expression analysis reveal candidate genes for grain chalkiness in rice
Source: Front Plant Sci. 2023 Apr 14;14:1184276. doi: 10.3389/fpls.2023.1184276 (PMC10140506; doi:10.3389/fpls.2023.1184276)
Supplement: Supplementary Table 2 — The read count of genes within qDEC-10c 1w,2wj region measured by RNA-seq. [file Table_2.xlsx]

## Sheet: Table S2
Table S3. The read count of genes within qDEC-10c1w,2wj region measured by RNA-seq.
qDEC-10c	Chromosome	Start	Stop	Ori	Accessions with high DEC									Accessions with low DEC									p-value
					787			806			854			730			937			1046				787/730	787/937	787/1046	806/730	806/937	806/1046	854/730	854/937	854/1046	Annotation
LOC_Os10g36090*	10	19299589	19299891	-																													LTPL156 - Protease inhibitor/seed storage/LTP family protein precursor, putative, expressed
LOC_Os10g36100*	10	19303783	19304347	+																													LTPL157 - Protease inhibitor/seed storage/LTP family protein precursor, expressed
LOC_Os10g36110*	10	19307415	19308081	-																													LTPL158 - Protease inhibitor/seed storage/LTP family protein precursor, expressed
LOC_Os10g36134*	10	19314334	19315646	-																													retrotransposon protein, putative, unclassified
LOC_Os10g36140*	10	19317334	19320631	+																													retrotransposon protein, putative, unclassified, expressed
LOC_Os10g36150*	10	19321261	19324694	-																													retrotransposon protein, putative, unclassified, expressed
LOC_Os10g36160*	10	19330372	19330978	-																													LTPL159 - Protease inhibitor/seed storage/LTP family protein precursor, expressed
LOC_Os10g36170	10	19335022	19335615	-	124.606	167.795	173.535	221.733	262.555	75.8418	272.71	309.077	358.744	739.746	660.841	502.012	759.521	1006.37	939.595	457.31	714.71	630.104	1.12966e-06	0.244895	0.172219	0.258548	0.294402	0.207035	0.310816	0.49434	0.347639	0.521901	LTPL160 - Protease inhibitor/seed storage/LTP family protein precursor, expressed
LOC_Os10g36180	10	19346334	19348306	+	1914.31	1069.07	2223.19	1733.46	3085.58	928.576	1421.99	1989.52	1445.72	801.467	605.771	584.175	1258.73	1053.99	1686.16	573.198	715.642	1009.36	0.00237963	2.61451	1.30201	2.2655	2.8862	1.43731	2.50092	2.43909	1.21465	2.11349	expressed protein
LOC_Os10g36190	10	19350161	19351951	+	21.1026	38.2109	46.0398	28.1864	35.905	31.1146	58.4379	96.0995	76.8736	57.1828	67.3992	40.6304	48.2065	44.1002	43.5261	58.8352	72.6824	43.7987	0.176399	0.637684	0.77561	0.600933	0.576263	0.700905	0.543052	1.40069	1.70365	1.31996	PPR repeat domain containing protein, putative, expressed
LOC_Os10g36200	10	19352978	19354087	-	1202.85	1024.22	971.264	1355.76	964.946	973.303	1113.1	1677.85	815.852	1357.86	1306.07	1495.2	1722.58	1950.99	1932.18	1814.09	1941.92	1685.25	0.000285397	0.76899	0.570544	0.587791	0.791995	0.587613	0.605376	0.867201	0.643411	0.662861	heavy metal-associated domain containing protein, expressed
LOC_Os10g36210	10	19356293	19363166	+	73.3566	45.6869	86.7674	33.8236	69.5658	113.763	109.455	132.462	57.8619	57.1828	46.8507	119.183	126.408	114.66	140.04	140.848	132.319	177.186	0.0426747	0.922025	0.540032	0.456999	0.972834	0.56979	0.482182	1.343	0.786595	0.665653	valyl-tRNA synthetase, putative, expressed
LOC_Os10g36229*	10	19364008	19373808	+																													mov34/MPN/PAD-1 family protein, expressed
LOC_Os10g36250	10	19374119	19379513	-	909.421	973.546	1036.78	891.628	955.969	1100.68	978.603	1077.87	972.079	905.848	913.999	1162.93	961.988	1034.59	1012.45	757.726	684.892	858.056	0.122703	0.978868	0.970328	1.26908	0.988432	0.979809	1.28148	1.01535	1.00649	1.31638	tetratricopeptide repeat, putative, expressed
LOC_Os10g36260	10	19379766	19382033	+	1556.57	1808.37	1888.52	2428.72	2554.86	2177.05	1531.44	1671.35	2946	15.4303	3.28777	5.41739	10.7126	20.2861	0	21.3946	0	0	1.05038e-10	217.666	169.474	245.55	296.685	230.998	334.693	254.762	198.357	287.399	expressed protein
LOC_Os10g36270	10	19389025	19396741	+	319.554	251.693	257.646	405.883	254.701	440.466	279.203	307.778	347.998	34.4912	50.9604	52.3681	17.1401	24.6961	13.2471	45.4636	57.7732	50.7667	5.42742e-09	6.01433	15.048	5.3823	7.98906	19.9888	7.14952	6.78408	16.9739	6.07116	disease resistance RPP13-like protein 1, putative, expressed
LOC_Os10g36280*	10	19398872	19400883	+																													Leucine Rich Repeat family protein, expressed
LOC_Os10g36300*	10	19404501	19405715	+																													retrotransposon protein, putative, unclassified, expressed
LOC_Os10g36320*	10	19409618	19410413	-																													cytochrome P450 94A1, putative, expressed
LOC_Os10g36340	10	19413269	19414372	+	584.843	643.77	710.961	663.319	926.797	691.327	761.548	724.643	634.827	220.562	250.692	239.268	156.403	196.687	282.919	116.779	216.183	224.966	6.02459e-10	2.72979	3.0496	3.47639	3.21094	3.58712	4.08913	2.98515	3.33488	3.80159	expressed protein
LOC_Os10g36350	10	19415560	19418740	-	1725.39	1566.65	1589.26	1464.75	1487.53	1299.03	1578.75	1538.89	1513.5	999.338	941.123	901.093	825.939	882.003	771.168	964.699	842.37	1095.96	3.83875e-09	1.71783	1.96897	1.68145	1.49612	1.71486	1.46444	1.62979	1.86807	1.59528	MSP domain containing protein, putative, expressed
LOC_Os10g36360*	10	19425456	19426140	-																													expressed protein
LOC_Os10g36370	10	19430957	19439780	-	1337.5	1410.48	1582.18	1187.58	1346.44	1117.21	1388.6	1484.35	1388.68	1564.81	1403.88	1568.33	1594.03	1517.05	1462.85	1223.06	1302.69	1718.1	0.0530359	0.954405	0.946704	1.02034	0.804763	0.79827	0.860357	0.939301	0.931722	1.00419	heat shock protein DnaJ, putative, expressed
LOC_Os10g36380*	10	19442002	19447766	-																													transposon protein, putative, unclassified, expressed
LOC_Os10g36390	10	19449703	19454527	+	91.4446	98.8498	83.2259	100.531	83.0302	69.0355	95.5414	72.724	139.695	168.825	250.692	353.936	119.981	156.997	133.417	106.973	131.387	181.167	0.00271317	0.353635	0.666482	0.651972	0.326583	0.615499	0.602098	0.398163	0.750402	0.734064	monocopper oxidase, putative, expressed
LOC_Os10g36400	10	19462118	19464039	+	708.444	816.549	787.104	398.367	701.269	669.936	593.655	623.348	559.607	911.294	547.413	484.857	228.178	310.465	352.94	345.88	741.733	431.019	0.031985	1.18962	2.59325	1.52249	0.910477	1.98475	1.16524	0.914099	1.99265	1.16988	GIL1, putative, expressed
LOC_Os10g36420	10	19471068	19475406	-	72.3518	82.2364	75.2574	61.0704	56.1015	26.2529	76.0621	46.7511	74.3938	75.3361	51.7823	74.9406	21.4251	52.9202	55.8269	51.7037	55.9095	60.7209	0.227959	1.13752	1.7657	1.36541	0.709817	1.10181	0.852025	0.975987	1.51497	1.17152	YABBY domain containing protein, putative, expressed
LOC_Os10g36430*	10	19489666	19496101	+																													retrotransposon protein, putative, unclassified, expressed
LOC_Os10g36450*	10	19500886	19501212	-																													retrotransposon protein, putative, unclassified
LOC_Os10g36460*	10	19505605	19509318	+																													retrotransposon protein, putative, Ty1-copia subclass, expressed
LOC_Os10g36470	10	19512563	19516823	+	2138.4	2391.5	2272.77	1893.18	2339.43	2199.41	2403.38	2715.46	2320.26	2723.9	2405.82	2796.28	3000.59	2522.53	2613.46	2299.03	2110.58	2723.48	0.0194568	0.858273	0.836061	0.953677	0.81151	0.790508	0.901716	0.938569	0.914279	1.0429	peptidase, M24 family protein, putative, expressed
LOC_Os10g36480	10	19525613	19528549	+	1436.99	1410.48	1301.51	749.757	877.427	796.339	1537.94	1475.26	1186.17	1210.82	1328.26	1218.91	1335.86	1143.08	1161.01	1360.34	1481.6	1374.68	0.221594	1.10404	1.13985	0.983956	0.644898	0.665813	0.574754	1.11745	1.15369	0.995906	expressed protein
LOC_Os10g36490	10	19516911	19525391	-	921.48	917.06	944.702	783.581	601.408	879.959	1070.43	786.977	719.967	1591.13	1368.53	1471.72	1316.57	1231.28	1238.6	1384.41	1252.37	1348.8	5.15558e-07	0.628074	0.735053	0.698327	0.511114	0.598172	0.568285	0.581618	0.680685	0.646675	HEAT repeat family protein, putative, expressed
LOC_Os10g36500*	10	19530117	19532281	-																													invertase/pectin methylesterase inhibitor family protein, putative, expressed
LOC_Os10g36520*	10	19539636	19540530	-																													expressed protein
LOC_Os10g36530	10	19541307	19549097	+	533.594	437.763	541.854	362.664	236.748	343.233	311.669	379.204	419.085	403.91	327.133	288.928	553.84	363.385	497.711	457.31	372.73	277.724	0.497662	1.48358	1.06946	1.36601	0.924189	0.666211	0.850944	1.08823	0.784458	1.00198	mutS domain V family protein, expressed
LOC_Os10g36550	10	19555085	19558497	+	3843.69	3601.79	3383.93	4251.44	3786.85	3514	3266.03	4292.01	5216.66	2017.74	2511.03	2071.25	2725.28	2463.44	2446.92	2592.32	2491.7	2216.81	1.11729e-07	1.64081	1.41827	1.48331	1.75034	1.51295	1.58233	1.93556	1.67304	1.74976	CRP3 - Cysteine-rich family protein precursor, expressed
LOC_Os10g36580	10	19568640	19569328	-	308.5	323.962	408.161	407.763	1004.22	294.616	456.372	424.656	262.032	166.102	261.377	250.103	587.049	680.906	636.805	299.525	273.025	356.362	0.272402	1.53579	0.546327	1.12026	2.51865	0.895963	1.8372	1.68697	0.600107	1.23054	UP-9A, putative, expressed
LOC_Os10g36610	10	19583304	19583573	-	92.4495	60.639	102.704	119.322	205.331	86.5374	79.7724	79.2172	68.6076	0	0	0	0	0	0	0	0	0	2.32613e-06										expressed protein
LOC_Os10g36620	10	19594327	19595029	-	186.909	201.022	205.409	214.216	195.233	198.355	187.372	223.367	145.481	79.8744	156.169	187.803	78.2017	284.887	95.5681	188.094	114.615	120.446	0.0170199	1.39989	1.29365	1.40218	1.43402	1.32518	1.43636	1.31232	1.21272	1.31446	hydroxyproline-rich glycoprotein DZ-HRGP, putative, expressed
LOC_Os10g36626	10	19598512	19599187	-	104.508	74.7604	107.131	78.9218	60.5896	46.6719	116.876	84.4118	82.6598	43.5679	52.6043	59.5913	66.4179	67.0322	50.1496	83.7956	65.2278	47.7804	0.00841192	1.83868	1.55991	1.45525	1.19529	1.01407	0.946035	1.82294	1.54656	1.44279	expressed protein
LOC_Os10g36650	10	19606871	19610882	+	3041.79	3267.03	2672.97	1218.59	1291.46	1666.57	2930.24	2431.06	2151.63	3450.03	3455.44	3736.19	5797.64	7138.93	6242.21	5455.63	6395.12	6469.27	4.63056e-05	0.84402	0.468319	0.490272	0.392478	0.217773	0.227981	0.705993	0.391732	0.410095	actin, putative, expressed
LOC_Os10g36660*	10	19612568	19613371	+																													expressed protein
LOC_Os10g36670*	10	19615205	19616026	+																													expressed protein
LOC_Os10g36680	10	19616304	19618622	-	197.962	186.901	195.669	235.826	169.426	225.581	263.434	287	262.032	147.949	192.334	246.491	145.691	130.536	202.491	144.414	177.979	153.295	0.00989166	0.989362	1.21268	1.22041	1.07509	1.31775	1.32615	1.38463	1.69717	1.70798	ubiquitin carboxyl-terminal hydrolase, family 1, putative, expressed
LOC_Os10g36690	10	19620006	19626243	+	1363.63	2124.03	1792.9	1079.54	897.624	1388.49	1685.42	1210.33	1961.52	2190.19	2257.05	2235.58	1900.41	2316.14	1971.92	2519.22	2334.22	2250.66	5.37605e-05	0.790168	0.853289	0.743311	0.503627	0.543858	0.473762	0.72683	0.784891	0.683729	dehydration response related protein, putative, expressed
LOC_Os10g36703	10	19631246	19632264	-	1674.14	1968.69	1570.67	2639.18	2339.43	1982.58	1608.43	1596.03	2115.26	1554.83	1940.6	1437.41	1781.5	1801.93	1830.93	1808.74	1670.76	1207.45	0.061717	1.05689	0.962901	1.11234	1.41119	1.28569	1.48523	1.07843	0.982521	1.13501	CPuORF40 - conserved peptide uORF-containing transcript, expressed
LOC_Os10g36710	10	19640792	19645948	-	1190.33	789.968	958.868	659.561	657.509	1037.48	1070.43	972.688	948.09	2060.83	2424.73	2538.05	1699.01	1719.02	1944.48	1424.05	1342.81	1491.93	2.31805e-05	0.418469	0.548094	0.690142	0.335233	0.439075	0.552868	0.42588	0.5578	0.702363	CAMK_CAMK_like.40 - CAMK includes calcium/calmodulin depedent protein kinases, expressed
LOC_Os10g36720*	10	19656240	19660462	-																													retrotransposon protein, putative, Ty1-copia subclass, expressed
LOC_Os10g36740*	10	19671515	19673639	+																													cytochrome P450, putative, expressed
LOC_Os10g36750*	10	19676047	19676733	-																													mitochondrial transcription termination factor-related, putative, expressed
The genes without expression by RNA-seq were marked with *. The genes with read count less than 30 were regarded as no expression.
The genes exhibited differentially expressed between two groups of contrasting rice accessions are highlighted in green.
