# Supplementary material for: Genome-wide association mapping and gene expression analysis reveal candidate genes for grain chalkiness in rice
Source: Front Plant Sci. 2023 Apr 14;14:1184276. doi: 10.3389/fpls.2023.1184276 (PMC10140506; doi:10.3389/fpls.2023.1184276)
Supplement: Supplementary Table 3 — Sequence variations in promoter regions of the four candidate genes for qDEC-10c1w,2wj . [file Table_3.xlsx]

## Sheet: Table S3
Table S3. Sequence variations in promoter regions of the four candidate genes for qDEC-10c1w,2wj.
LOC_Os10g36170
Haplotype	19335654	19335955	19336049	19336222	19336268	19336271	19336276	19336288	19336342	19336411	19336520
Hap 1	A	C	TA	GGAAGAGGAGACCAGAGTCCATATAGAAATACAATTAGGAAATAACTGAAATTCGGAATAAAAAATAAGGAATATTA	TG	AATTCGGAATAAAAAATAAGGAATATTAGAAGAGGAGACTAGAGTCCATATAGAAATACAATTAGGAAATAATAG	GGAATAAA	AAGGAATATTAGAAGAGGAGACTAGAGTCCATATAGAAATACAATTAGGAAATAATAGAAATTTGGAATT	A	GA	TA
Hap 2	AG	C	TA	GGAAGAGGAGACCAGAGTCCATATAGAAATACAATTAGGAAATAACTGAAATTCGGAATAAAAAATAAGGAATATTA	TG	AATTCGGAATAAAAAATAAGGAATATTAGAAGAGGAGACTAGAGTCCATATAGAAATACAATTAGGAAATAATAG	GGAATAAA	AAGGAATATTAGAAGAGGAGACTAGAGTCCATATAGAAATACAATTAGGAAATAATAGAAATTTGGAATT	A	G	T
Hap 3	AG	-	-	-	-	-	-	-	-	-	-
Hap 4	AG	C	TA	GGAAGAGGAGACCAGAGTCCATATAGAAATACAATTAGGAAATAACTGAAATTCGGAATAAAAAATAAGGAATATTA	-	-	-	-	-	-	-
LOC_Os10g36260
Haplotype	19377972	19378085	19378229	19378357	19378409	19378499	19378510	19378750	19378751	19378755	19378826	19378853	19378860	19378960	19378997	19379002	19379025	19379263	19379276	19379289	19379302	19379477	19379478	19379494	19379498	19379514	19379597	19379765
Hap 1	T	T	C	T	C	G	C	T	A	A	A	A	CTAG	AG	CA	GAATCA	A	CA	AC	TG	G	G	AGT	GCA	CA	GGCTT	T	C
Hap 2	A	C	T	C	T	G	G	-	-	-	-	AC	C	A	CA	GAATCA	ACCTACAGT	C	A,ACCCC	T	GAC	GGA	-	GCA	CA	-	-	-
Hap 3	T	T	C	T	C	GA	C	T	A	A	A	-	-	-	C	G	A	C	A,ACCCC	T	GAC	-	A	G	C	GGCTT	-	-
Hap 4	A	C	T	C	T	G	G	-	-	-	-	-	-	A	CA	GAATCA	ACCTACAGT	C	A,ACCCC	T	GAC	GGA	-	GCA	CA	-	-	-
LOC_Os10g36340
	19411411	19411415	19411452	19411548	19411551	19411558	19411570	19411586	19411626	19411755	19411766	19411862	19411891	19411954	19412004	19412093	19412100	19412115	19412139	19412149	19412152	19412166	19412209	19412219	19412277	19412285	19412326	19412335	19412398	19412473	19412601	19412679	19412708	19412729	19412732	19412746	19412831	19412844	19412925	19413104	19413256
Hap 1	T	G	T	G	CG	G	T	G	T	AATG	A	T	C	C	G	C	A	C	G	A	G	A	A	G	C	G	G	T	T	C	A	C	A	A	C	A	G	C	A	C	C
Hap 2	T	G	T	G	CG	G	T	G	C	AATG	A	T	C	C	A	C	A	C	G	A	G	A	A	G	C	G	G	T	T	C	A	C	A	A	C	A	G	C	A	C	C
Hap 3	-	-	-	-	-	-	-	-	-	-	-	-	-	-	-	-	-	-	-	-	-	-	-	-	-	-	-	-	-	-	-	-	-	-	-	-	-	-	-	-	-
Hap 4	-	-	-	-	-	-	-	-	-	-	-	-	-	-	-	-	-	-	-	-	-	-	-	-	-	-	-	-	-	-	-	-	-	-	-	-	-	-	-	-	CGGAGGAGGA
LOC_Os10g36610
Haplotype	19583787	19583870	19583875	19583897	19583929	19583936	19583938	19583939	19583944	19584402	19584481	19584578	19584587	19584589	19584593	19584700	19584726	19584784	19584873	19584880	19584966	19585018	19585271
Hap 1	G	ATTTATAACCAATTCATATAATACTCCCTTTAT	T	-	-	-	-	-	-	TG	CAT	-	ACTAC	T	-	A	A	CGT	T	AG	GAA	T	AT
Hap 2	GT	ATTTATAACCAATTCATATAATACTCCCTTTAT	TAACCAATTCATATAATAC	CTTTATTTTATTCTAAATTGATCTACATATAGTTTTTTTAGTTAT	TTTTTTTA	AG	TTATTCCTAAATTTTTA	TATTCCTAAATTTTTAGTTATTCCTAAATGATCTACATATTTGTG	CTAAATTTTTAGTT	T	C	TAATAGTCTACTACCTACTCTCTTACTCCAGTACTACACG	ACTAC	TAC	TA	AC	A	CGT	TA	AG	G	C	A
Hap 3	G	-	-	-	-	-	-	-	-	TG	CAT	-	ACTAC	T	-	A	A	CGT	T	AG	GAA	T	AT
Hap 4	G	ATTTATAACCAATTCATATAATACTCCCTTTAT	T	-	-	-	-	-	-	TG	CAT	TAATAGTCTACTACCTACTCTCTTACTCCAGTACTACACG	A	-	-	AC	G	CGT	T	A	GAA	C	A
-: Sequence deletion.
Possible key sequence variations are highlighted in green.
