# Supplementary material for: Genome-wide association mapping and gene expression analysis reveal candidate genes for grain chalkiness in rice
Source: Front Plant Sci. 2023 Apr 14;14:1184276. doi: 10.3389/fpls.2023.1184276 (PMC10140506; doi:10.3389/fpls.2023.1184276)
Supplement: Supplementary Table 4 — Primers used in this study. [file Table_4.xlsx]

## Sheet: Table S4
Table S5. Primers used in this study.
Primer name/ Gene	forward primer (5'-3')	reverse primer (5'-3')
EF1α	TTTCACTCTTGGTGTGAAGCAGAT	GACTTCCTTCACGATTTCATCGTAA
LOC_Os10g36170	GAAGTGGGCGGCGATCAT	CGTTGGCGCTGTTGATGTAG
LOC_Os10g36260	TCTGCAGTGGACAAAACACTTG	AAGTGCCATCGAGATGTTGTCT
LOC_Os10g36270	CCATAGTGGGGAACGACACC	CGTTGCCACCAGTGACTAGA
LOC_Os10g36340	GAAGCGGTGGAACGTCTACA	GAGGTTGATGTGGCCGCC
LOC_Os10g36610	GAGGTGATGAGGAGGAACGC	GAGGATGCCGTCGACGAAG
